# Supplementary material for: Study Protocol for the Residents’ Mental Health Investigation, a Dynamic Longitudinal Study in Italy (ReMInDIt)
Source: Healthcare (Basel). 2024 May 15;12(10):1020. doi: 10.3390/healthcare12101020 (PMC11121525; doi:10.3390/healthcare12101020)
Supplement: Supplementary file 1 [file healthcare-12-01020-s001.zip]

Archive with 1 entries (1 files):
- healthcare-2989348-supplementary.pdf
